# Supplementary material for: Priorities and preferences for school-based mental health services in India: a multi-stakeholder study with adolescents, parents, school staff, and mental health providers
Source: Glob Ment Health (Camb). 2019 Aug 19;6:e18. doi: 10.1017/gmh.2019.16 (PMC6737585; doi:10.1017/gmh.2019.16)
Supplement: Supplementary file 1 [file gmhsup.zip]

Archive with 2 entries (2 files):
- S2054425119000165sup002.docx
- S2054425119000165sup001.docx
